# Supplementary material for: Influence of periodontal treatment on blood microbiotas: a clinical trial
Source: PeerJ. 2021 Feb 16;9:e10846. doi: 10.7717/peerj.10846 (PMC7894104; doi:10.7717/peerj.10846)
Supplement: Supplemental Information 6 [file peerj-09-10846-s006.xls]

ID	Q43	Q57	Q61	Q55	Q69	Q25	Q28	Q33	Q34	Q35	Q36	Q37	Q27	Q21	Q40C	Q57C	Q55C	Q25C	Q28C	Q33C	Q34C	Q35C	Q36C	taxonomy
OTU_1	6.86388907955247e-05	6.86388907955247e-05	0	6.86388907955247e-05	0.000137277781591049	6.86388907955247e-05	0	6.86388907955247e-05	0	0	6.86388907955247e-05	0	0	0	6.86388907955247e-05	0.000137277781591049	6.86388907955247e-05	6.86388907955247e-05	0	0	0	0	0	Unclassified
OTU_10	0	0	0	0	0	0	0	0	0	0	0	0	0	0	0	0	0	0.0157183059921752	6.86388907955247e-05	0.000274555563182099	0	0	0	k__Bacteria; p__Proteobacteria; c__Gammaproteobacteria; o__Pseudomonadales; f__Moraxellaceae; g__Acinetobacter; s__Acinetobacter_calcoaceticus
OTU_100	0	0	0	0	0	0	0	0	6.86388907955247e-05	0	6.86388907955247e-05	0	0	0	0	0	0	0	0	0	0	0	0	k__Bacteria; p__Firmicutes; c__Bacilli; o__Lactobacillales; f__Aerococcaceae; g__Abiotrophia; s__unidentified
OTU_101	6.86388907955247e-05	0	0	0	0	0	0	0	0	0	0	0	0	0	0	0	0	0	0	0	0	0	0	k__Bacteria; p__Proteobacteria; c__Betaproteobacteria; o__Neisseriales; f__Neisseriaceae; g__unidentified; s__unidentified
OTU_102	0	0	0	0	0	0	0	0	0	0	0	0	0	0	0.000137277781591049	0	0	0	0	0	0	0	0	k__Bacteria; p__Nitrospirae; c__Nitrospira; o__Nitrospirales; f__Nitrospiraceae; g__Nitrospira; s__unidentified
OTU_103	0	0	0	0	0	0	0	0	0	0	0	0	0	0	0	0	0	0	6.86388907955247e-05	0	0	0.000205916672386574	6.86388907955247e-05	k__Bacteria; p__Proteobacteria; c__Betaproteobacteria; o__Burkholderiales
OTU_104	0	6.86388907955247e-05	0	0	0	0	0	0	0	0	0	0	0	0	0	0	0	0	0	0	0	0	0	k__Bacteria; p__Proteobacteria; c__Betaproteobacteria; o__Neisseriales; f__Neisseriaceae; g__Neisseria; s__unidentified
OTU_105	6.86388907955247e-05	0	0	0	0	0	0	0	0	0	0	0	0	0	0.000205916672386574	0	0	0	0	0	0	0	0	k__Bacteria; p__Firmicutes; c__Erysipelotrichia; o__Erysipelotrichales; f__Erysipelotrichaceae; g__Allobaculum; s__unidentified
OTU_106	0.000137277781591049	0	0	0	0	0	0	0.000137277781591049	0	0	0	6.86388907955247e-05	0	0	6.86388907955247e-05	0	6.86388907955247e-05	0	0	0	0	0	0	k__Bacteria; p__Proteobacteria; c__Betaproteobacteria; o__Burkholderiales; f__Burkholderiaceae; g__Polynucleobacter; s__unidentified
OTU_107	0	0	6.86388907955247e-05	0	0	0	0	0	0	0	0	0	0	0	0	0	0	0.000274555563182099	0	0	0	0.000137277781591049	0	k__Bacteria; p__Proteobacteria; c__Gammaproteobacteria; o__Acidiferrobacterales; f__Acidiferrobacteraceae; g__Sulfurifustis; s__unidentified
OTU_108	0	0	0	0	0	0	0	0	0	0	0	0	0	0	0	0	0	6.86388907955247e-05	0	0	0	6.86388907955247e-05	0	k__Bacteria; p__Proteobacteria; c__Deltaproteobacteria; o__Myxococcales; f__Polyangiaceae
OTU_109	0	0	0	0	0	0	0	0	0.000205916672386574	6.86388907955247e-05	0	0	0	0	0	0	0	0	0	0	0	0	0	k__Bacteria; p__Tenericutes; c__Mollicutes; o__Mycoplasmatales; f__Mycoplasmataceae; g__Mycoplasma
OTU_11	0.00768755576909877	0.146132198503672	0.19033564417599	0.0341821676161713	0.13206122589059	0.016747889354108	0.00247100006863889	0.0104331114009198	0.0907406136316837	0.0783169743976937	0.280115313336536	0.151211476422541	0.0396732788798133	0.0120804447800124	0.0103644725101242	0.0074816390967122	0.0302697508408264	0.119843503328986	0.175990115999725	0.171116754753243	0.08174891893747	0.0870341135287254	0.107145308531814	k__Bacteria; p__Proteobacteria; c__Betaproteobacteria; o__Burkholderiales; f__Comamonadaceae; g__Diaphorobacter; s__unidentified
OTU_110	0	0.0146887226302423	0.000137277781591049	0	0	6.86388907955247e-05	0	0	0	0	0	0	0.00384377788454939	0	0	0.000274555563182099	6.86388907955247e-05	0	0	0	0	0	0	k__Bacteria; p__Actinobacteria; c__Actinobacteria; o__Actinomycetales; f__Actinomycetaceae; g__Actinomyces; s__unidentified
OTU_111	0.000205916672386574	0.0149632781934244	0.00741300020591667	0.0229253895257053	0.000137277781591049	0.055460223762784	0	0	0.000137277781591049	0.000137277781591049	0.000343194453977624	0.00597158349921065	0	6.86388907955247e-05	0.000549111126364198	0.000274555563182099	0.000274555563182099	0.000274555563182099	0.000411833344773148	0	0	0.00281419452261651	0.00507927791886883	k__Bacteria; p__Actinobacteria; c__Actinobacteria; o__Actinomycetales; f__Actinomycetaceae; g__Actinomyces; s__unidentified
OTU_112	0	0	0.00398105566614044	0	0	6.86388907955247e-05	0	0	0	0	0	0	0	0	0	0	0	0	0	0	0	0.00260827785022994	0	k__Bacteria; p__Actinobacteria; c__Actinobacteria; o__Corynebacteriales; f__Corynebacteriaceae; g__Corynebacterium; s__unidentified
OTU_113	0.000205916672386574	0	0.000205916672386574	0.000205916672386574	0	0.000137277781591049	0	6.86388907955247e-05	0	0.000549111126364198	6.86388907955247e-05	0	0	0	0.0329466675818519	0	0	0.000274555563182099	0.0231313061980918	0.000205916672386574	0	0	0.000137277781591049	k__Bacteria; p__Actinobacteria; c__Actinobacteria; o__Actinomycetales; f__Actinomycetaceae; g__Actinomyces; s__unidentified
OTU_114	0	0	6.86388907955247e-05	0.0307502230763951	0	0.000205916672386574	0	0	0	0	0	0	0	0	0	0	6.86388907955247e-05	0	0	0	0	0	0	k__Bacteria; p__Actinobacteria; c__Actinobacteria; o__Actinomycetales; f__Actinomycetaceae; g__Actinomyces; s__unidentified
OTU_115	0	0	0	0	0.00295147230420756	0	0	0	0	0	0	0	0	0	0	0	0	0	0	0	0	0	0	k__Bacteria; p__Actinobacteria; c__Actinobacteria; o__Actinomycetales; f__Actinomycetaceae; g__Actinomyces
OTU_116	0.0520282792230078	0.000755027798750772	0.0189443338595648	0.00281419452261651	0.000960944471137346	0.00521655570045988	0.000274555563182099	0.00137277781591049	0.000343194453977624	0.0838080856613357	0.0986340860731691	0.0361726954492415	6.86388907955247e-05	0.000480472235568673	0.104056558446016	0.000549111126364198	0.000755027798750772	0.0692566408126845	0.0358981398860594	0.0711098908641636	0.00906033358500927	0.0377513899375386	0.0954766970965749	k__Bacteria; p__Bacteroidetes; c__Flavobacteriia; o__Flavobacteriales; f__Flavobacteriaceae; g__Cloacibacterium; s__unidentified
OTU_117	0.000274555563182099	0.0506555014070973	0.0750223076395085	0.00130413892511497	0.000343194453977624	0.00253963895943442	0.000343194453977624	0.000411833344773148	6.86388907955247e-05	0.0279360285537786	0.0295833619328712	0.0210721394742261	0.00411833344773148	6.86388907955247e-05	0.0135905003775139	0.000755027798750772	0.000411833344773148	0.0413206122589059	0.0177774727160409	0.0114626947628526	0.0281419452261651	0.0270437229734368	0.0704235019562084	k__Bacteria; p__Bacteroidetes; c__Flavobacteriia; o__Flavobacteriales; f__Flavobacteriaceae; g__Bergeyella; s__unidentified
OTU_118	6.86388907955247e-05	6.86388907955247e-05	0	0	0	0	0	0	0.000205916672386574	0.000549111126364198	0	6.86388907955247e-05	0	0	0	0	0	0	0	0	0.000274555563182099	0	6.86388907955247e-05	k__Bacteria; p__Bacteroidetes; c__Bacteroidia; o__Bacteroidales; f__Porphyromonadaceae; g__Porphyromonas
OTU_119	0	0	0.000137277781591049	0	0	0.000343194453977624	6.86388907955247e-05	0	0	0.00240236117784337	0	0.000137277781591049	0	0.00205916672386574	0.0444780012355	0	0	0	0	0	0.000205916672386574	6.86388907955247e-05	6.86388907955247e-05	k__Bacteria; p__Bacteroidetes; c__Bacteroidia; o__Bacteroidales; f__Prevotellaceae; g__Prevotella_7; s__unidentified
OTU_12	0.00253963895943442	0.0475667513212986	0.11380328093898	0.00377513899375386	0.0820234745006521	0.00906033358500927	0.0282792230077562	0.00178461116068364	0.145720365158899	0.15889903219164	0.149907337497426	0.0435856956551582	0.0218958061637724	0.000343194453977624	0.113322808703411	0.00212780561466127	0.00404969455693596	0.0793465577596266	0.00350058343057176	0.0205916672386574	0.0058343057176196	0.0668542796348411	0.0407028622417462	k__Bacteria; p__Proteobacteria; c__Betaproteobacteria; o__Burkholderiales; f__Comamonadaceae; g__Alicycliphilus; s__unidentified
OTU_120	0	0	6.86388907955247e-05	0.000137277781591049	0.031917084219919	0.000137277781591049	0	0	0	0	0	0	0	0	0	6.86388907955247e-05	0.000137277781591049	0	0	0	0	0	0	k__Bacteria; p__Bacteroidetes; c__Cytophagia; o__Cytophagales; f__Cytophagaceae; g__Hymenobacter; s__unidentified
OTU_121	0	0	0	0	0	0	6.86388907955247e-05	0	6.86388907955247e-05	0.000137277781591049	6.86388907955247e-05	0	0	0	0	0	0	0	0	0	0	0	6.86388907955247e-05	k__Bacteria; p__Bacteroidetes; c__Bacteroidia; o__Bacteroidales; f__Prevotellaceae; g__Prevotella; s__unidentified
OTU_122	0.000137277781591049	0.000823666689546297	0.000274555563182099	0	0	0	0	0	0.000411833344773148	0.000549111126364198	0	0.000205916672386574	0	0.0120118058892168	0	6.86388907955247e-05	0	0	0	0	0.000480472235568673	0.00453016679250463	0	k__Bacteria; p__Bacteroidetes; c__Bacteroidia; o__Bacteroidales; f__Porphyromonadaceae; g__Porphyromonas; s__unidentified
OTU_123	6.86388907955247e-05	0	0	0	0	0	0	0	0	0	0	0	0	0	0	0	0	0	0	0	0	0.0115313336536482	0	k__Bacteria; p__Bacteroidetes; c__Flavobacteriia; o__Flavobacteriales; f__Flavobacteriaceae; g__Capnocytophaga; s__unidentified
OTU_124	6.86388907955247e-05	0	0	0	0	0	0	0	0	0	0	0	0	0	0	6.86388907955247e-05	0	6.86388907955247e-05	0	0	0	0.0144828059578557	0	k__Bacteria; p__Bacteroidetes; c__Bacteroidia; o__Bacteroidales; f__Porphyromonadaceae; g__Tannerella; s__unidentified
OTU_125	0	0	0	0	0	0	0	0	0	0	0	0	0	0.0055597501544375	0	0	0	0	0	0	6.86388907955247e-05	0	0	k__Bacteria; p__Bacteroidetes; c__Bacteroidia; o__Bacteroidales; f__Prevotellaceae; g__Prevotella; s__unidentified
OTU_126	0	0	0	0	0	0	0	0	0	0	0	0	0	0.00590294460841513	0	0	0	0	0	0	0	0	0	k__Bacteria; p__Bacteroidetes; c__Flavobacteriia; o__Flavobacteriales; f__Flavobacteriaceae; g__Capnocytophaga; s__unidentified
OTU_127	0	6.86388907955247e-05	0	0	0	0	0	0	0	6.86388907955247e-05	0	0	0	0.00576566682682408	0	0	0	0	0	0	0	0.000205916672386574	0	k__Bacteria; p__Bacteroidetes; c__Bacteroidia; o__Bacteroidales; f__Porphyromonadaceae; g__Porphyromonas; s__unidentified
OTU_128	0	0	0	0	0	0	0	0	6.86388907955247e-05	0	0	0	0	0	0	6.86388907955247e-05	0	0	0	0	0.000137277781591049	0.00439288901091358	0	k__Bacteria; p__Bacteroidetes; c__Bacteroidia; o__Bacteroidales; f__Prevotellaceae; g__Prevotella_2; s__unidentified
OTU_129	0	0	0	0	0	0	0	0	0	0	0	0.00432425012011806	0	0	0	0	0	0	0	0	0	0	0	k__Bacteria; p__Bacteroidetes; c__Bacteroidia; o__Bacteroidales; f__Prevotellaceae; g__Prevotella; s__unidentified
OTU_13	0.0534010570389183	0.000617750017159723	0.0432425012011806	0.0421442789484522	0.00267691674102547	0.00947216692978241	0.000892305580341822	0.00212780561466127	0.0112567780904661	0.142425698400714	0.142425698400714	0.0479785846660718	0.00350058343057176	0.000343194453977624	0.156496671013796	0.0010982222527284	0.000411833344773148	0.0544992792916466	0.00404969455693596	0.0958198915505525	0.042899306747203	0.0280046674445741	0.0654815018189306	k__Bacteria; p__Proteobacteria; c__Gammaproteobacteria; o__Pseudomonadales; f__Pseudomonadaceae; g__Pseudomonas; s__Pseudomonas_stutzeri
OTU_130	0.00102958336193287	0	0	0	0	0	6.86388907955247e-05	0	0.000205916672386574	0.000823666689546297	0.000480472235568673	0	0	0	0	0.000274555563182099	0	0	0	0	0.000137277781591049	0	0.000343194453977624	k__Bacteria; p__Bacteroidetes; c__Bacteroidia; o__Bacteroidales; f__Porphyromonadaceae; g__Porphyromonas; s__Porites_australiensis
OTU_131	0	0	6.86388907955247e-05	6.86388907955247e-05	0.000137277781591049	0.000137277781591049	0	0	0	0	0	0	0	0	0	6.86388907955247e-05	6.86388907955247e-05	0	0.000137277781591049	0	0	0	0.000137277781591049	k__Bacteria; p__Bacteroidetes; c__Sphingobacteriia; o__Sphingobacteriales; f__Sphingobacteriaceae; g__Sphingobacterium; s__unidentified
OTU_132	6.86388907955247e-05	0	0	0	0	0	0	0	0.000137277781591049	0.000205916672386574	6.86388907955247e-05	0	0	0	0	6.86388907955247e-05	0	0	0	0	0.000274555563182099	0	6.86388907955247e-05	k__Bacteria; p__Bacteroidetes; c__Bacteroidia; o__Bacteroidales; f__Porphyromonadaceae; g__Tannerella; s__unidentified
OTU_133	6.86388907955247e-05	0	0	0.000137277781591049	0	0	0	0	0	0	0	0	0	0	0	0	0	0	0	0	0	0	0.000137277781591049	k__Bacteria; p__Bacteroidetes; c__Flavobacteriia; o__Flavobacteriales; f__Flavobacteriaceae; g__Flavobacterium; s__Flavobacterium_dongtanense
OTU_134	0	6.86388907955247e-05	0	0	0	0	0	0	6.86388907955247e-05	6.86388907955247e-05	0	0	0	0	0	6.86388907955247e-05	0	0	0	0	0.000137277781591049	0	0.000205916672386574	k__Bacteria; p__Bacteroidetes; c__Bacteroidia; o__Bacteroidales; f__Prevotellaceae; g__Prevotella_7; s__unidentified
OTU_135	0	0	0	0	0	0	0	0	6.86388907955247e-05	0.000137277781591049	0	0	0	0	0	0	0	0	0	0	0	0	0	k__Bacteria; p__Bacteroidetes; c__Flavobacteriia; o__Flavobacteriales; f__Flavobacteriaceae; g__Capnocytophaga; s__unidentified
OTU_136	0	0.000137277781591049	0	0	0	0	0	0	0	0.000205916672386574	0	0	0	0	0	6.86388907955247e-05	0	0	0	0	6.86388907955247e-05	0	0	k__Bacteria; p__Bacteroidetes; c__Flavobacteriia; o__Flavobacteriales; f__Flavobacteriaceae; g__Capnocytophaga; s__unidentified
OTU_137	0	0	0	0	0	0	0	0	0	6.86388907955247e-05	0	0	0	0	0	0	0	0	0	0	0	0	6.86388907955247e-05	k__Bacteria; p__Bacteroidetes; c__Bacteroidia; o__Bacteroidales; f__Porphyromonadaceae; g__unidentified; s__unidentified
OTU_138	0	0	0	0	0	0	0	0	0	0	0	0	0	0	6.86388907955247e-05	0	0	0	0	0	0	6.86388907955247e-05	0	k__Bacteria; p__Bacteroidetes; c__Sphingobacteriia; o__Sphingobacteriales; f__Chitinophagaceae; g__Sediminibacterium; s__unidentified
OTU_139	0	0	0.000274555563182099	0	0	0	0	0	0	0	0	0	0	0	0	0	0	0	0	0	0	0	0	k__Bacteria; p__Bacteroidetes; c__Bacteroidia; o__Bacteroidales; f__Prevotellaceae; g__Prevotella; s__unidentified
OTU_14	0.00164733337909259	0.00384377788454939	0.00151005559750154	0.182854005079278	0.000274555563182099	0.00240236117784337	0.000137277781591049	6.86388907955247e-05	0.0063834168439838	0.00473608346489121	0.000892305580341822	0.000480472235568673	0	0.115725169881255	0.0478413068844807	0.000892305580341822	0.000411833344773148	0.000480472235568673	0.00123550003431945	0	0.00164733337909259	0.0437229734367493	0.000960944471137346	k__Bacteria; p__Proteobacteria; c__Betaproteobacteria; o__Neisseriales; f__Neisseriaceae; g__Neisseria; s__unidentified
OTU_140	0	0	0	0	0	0	6.86388907955247e-05	0	0.000137277781591049	6.86388907955247e-05	0.000137277781591049	0	0	0	0	0.000137277781591049	0	0	0	0	6.86388907955247e-05	0	0	k__Bacteria; p__Bacteroidetes; c__Sphingobacteriia; o__Sphingobacteriales; f__Lentimicrobiaceae; g__Bacteroidales_genomosp._P4_oral_clone_MB2_G17; s__Bacteroidales_genomosp._P4_oral_clone_MB2_G17
OTU_141	0	0.000274555563182099	0	0	0	0	0	0	0.000205916672386574	0.000343194453977624	6.86388907955247e-05	0	0	0	0	0	0	0	0	0	0.000205916672386574	0	0	k__Bacteria; p__Bacteroidetes; c__Bacteroidia; o__Bacteroidales; f__Prevotellaceae; g__Alloprevotella; s__unidentified
OTU_142	0	0	0	0	0	0	0	0	0	0	0	0	0	0	0	0	0	0	0	0	0	0.000823666689546297	0	k__Bacteria; p__Actinobacteria; c__Actinobacteria; o__Actinomycetales; f__Actinomycetaceae; g__unidentified; s__unidentified
OTU_143	0	0	0.000549111126364198	0	0	0	0	0	6.86388907955247e-05	0.000137277781591049	0	0	0	0	0	0	0	0	0	0	0.000137277781591049	0	0	k__Bacteria; p__Firmicutes; c__Erysipelotrichia; o__Erysipelotrichales; f__Erysipelotrichaceae; g__Erysipelotrichaceae_UCG-007; s__unidentified
OTU_144	0	6.86388907955247e-05	0	0	0	0	6.86388907955247e-05	0	0	0.000205916672386574	6.86388907955247e-05	0	0	0	0	0	0	0	0	0	0	0	0	k__Bacteria; p__Bacteroidetes; c__Bacteroidia; o__Bacteroidales; f__Prevotellaceae; g__Alloprevotella; s__unidentified
OTU_145	6.86388907955247e-05	6.86388907955247e-05	0.000274555563182099	0	0	0.000411833344773148	0	0	0.000137277781591049	0.000617750017159723	0.000137277781591049	0.000137277781591049	0	0.0055597501544375	0.0198366394399067	0	0	0	0	0	0.000411833344773148	0.000549111126364198	0.000137277781591049	k__Bacteria; p__Actinobacteria; c__Actinobacteria; o__Actinomycetales; f__Actinomycetaceae; g__Actinomyces; s__unidentified
OTU_146	0	0	0	0	0	0	0	0	0	0	0.00116686114352392	0	0	0	0	6.86388907955247e-05	0	0	0	0	0	6.86388907955247e-05	0	k__Bacteria; p__Actinobacteria; c__Actinobacteria; o__Actinomycetales; f__Actinomycetaceae; g__Flaviflexus; s__unidentified
OTU_147	0	0	6.86388907955247e-05	0	0.0285537785709383	6.86388907955247e-05	0	0	0	0	0	0	0	0	0	0.000137277781591049	0.000137277781591049	0	0	0	0	0	0	k__Bacteria; p__Gemmatimonadetes; c__Gemmatimonadetes; o__Gemmatimonadales; f__Gemmatimonadaceae
OTU_148	0	0	0	0	0	0	0	0.000137277781591049	0	0	0	0	0.0157869448829707	0	0	0	0	0	0	0	0	0	0	k__Bacteria; p__Actinobacteria; c__Actinobacteria; o__Micrococcales; f__Micrococcaceae; g__Arthrobacter
OTU_149	0	0	0	0	0	0	0	0	0	0	0	0	0	0.00418697233852701	0	0	0	0	0	0	0	6.86388907955247e-05	0	k__Bacteria; p__Actinobacteria; c__Actinobacteria; o__Propionibacteriales; f__Nocardioidaceae; g__Nocardioides; s__unidentified
OTU_15	0.00192188894227469	0.0500377513899375	0.0072070835335301	0.21058411696067	0.000960944471137346	0.00274555563182099	0.0695311963758666	0.000343194453977624	0.0063834168439838	0.0352117509781042	0.00384377788454939	6.86388907955247e-05	0	0.329947148054087	0.00130413892511497	0.00171597226988812	0.00102958336193287	0.00123550003431945	0.00130413892511497	0.0160615004461528	6.86388907955247e-05	0.0155123893197886	0.000755027798750772	k__Bacteria; p__Proteobacteria; c__Gammaproteobacteria; o__Enterobacteriales; f__Enterobacteriaceae
OTU_150	0.000137277781591049	0.0226508339625232	0.000549111126364198	0	6.86388907955247e-05	0.000137277781591049	0	0	0	0	6.86388907955247e-05	0	0	0.00260827785022994	6.86388907955247e-05	6.86388907955247e-05	6.86388907955247e-05	0	0	0	0	0.0142768892854691	0	k__Bacteria; p__Deinococcus-Thermus; c__Deinococci; o__Thermales; f__Thermaceae; g__Thermus; s__unidentified
OTU_151	0	0	0	0	0	0	0	0.000274555563182099	0	0	0	0	0	0	0	0	0	0	0	0	0	0	0	k__Bacteria; p__Deinococcus-Thermus; c__Deinococci; o__Deinococcales; f__Deinococcaceae; g__Deinococcus; s__bacterium_1227R
OTU_152	0.000274555563182099	0	0	0.000137277781591049	0	0	0	6.86388907955247e-05	0	0	0.000137277781591049	0.0227194728533187	0	0	0	0	0	0.000205916672386574	0.000137277781591049	0.0161987782277438	0.0080307502230764	0	0	k__Bacteria; p__Actinobacteria; c__Actinobacteria; o__Corynebacteriales; f__Corynebacteriaceae; g__Corynebacterium_1
OTU_153	0.0212094172558171	0.0108449447456929	0	0.000205916672386574	6.86388907955247e-05	0.000480472235568673	0	0	0	0.000411833344773148	0	0.000892305580341822	0	6.86388907955247e-05	0.00816802800466744	6.86388907955247e-05	0.00830530578625849	6.86388907955247e-05	6.86388907955247e-05	0.0171597226988812	0	0	0.000137277781591049	k__Bacteria; p__Actinobacteria; c__Actinobacteria; o__Corynebacteriales; f__Corynebacteriaceae; g__Corynebacterium_1; s__unidentified
OTU_154	6.86388907955247e-05	0	0	0	0	0.000137277781591049	0	0	0	0.000823666689546297	0	0	0	0	0.0102271947285332	0	0	0	0	0	0	0	0	k__Bacteria; p__Actinobacteria; c__Actinobacteria; o__Corynebacteriales; f__Corynebacteriaceae; g__Corynebacterium_1; s__unidentified
OTU_155	0	0	6.86388907955247e-05	0.00892305580341822	0	6.86388907955247e-05	0	0	6.86388907955247e-05	0	0	0	0	0	0	6.86388907955247e-05	6.86388907955247e-05	0	0	0	0.000343194453977624	0	0	k__Bacteria; p__Actinobacteria; c__Actinobacteria; o__Propionibacteriales; f__Propionibacteriaceae; g__Propionibacterium; s__unidentified
OTU_156	0.000274555563182099	0	0	0	0	0	0	0	0.000274555563182099	0.0010982222527284	0	0.000549111126364198	0	0.0077561946598943	0	6.86388907955247e-05	0	0	0	0	0.000549111126364198	6.86388907955247e-05	0	k__Bacteria; p__Actinobacteria; c__Actinobacteria; o__Micrococcales; f__Micrococcaceae; g__Rothia; s__unidentified
OTU_157	0.0345940009609445	0.0469490013041389	0.0340448898345803	0.0327407509094653	0.000274555563182099	0.0238176951060471	0.000411833344773148	0.0323289175646922	0.0188070560779738	0.0298579174960533	0.0010982222527284	0.0287596952433249	0.0192875283135425	0.00137277781591049	0.0230626673072963	0.00576566682682408	0.0155810282105841	0.016747889354108	0.0230626673072963	0.0289656119157114	0.0134532225959229	0.0131786670327408	0.0113254169812616	k__Bacteria; p__Actinobacteria; c__Actinobacteria; o__Propionibacteriales; f__Propionibacteriaceae; g__Propionibacterium; s__unidentified
OTU_158	0	0	0	0	0	0	0	6.86388907955247e-05	0.00857986134944059	6.86388907955247e-05	0.000274555563182099	0.129247031367973	0	0	0	0	0	0.0444780012355	0.000137277781591049	0.000343194453977624	0.000137277781591049	0	0.000411833344773148	k__Bacteria; p__Actinobacteria; c__Actinobacteria; o__Micrococcales; f__Micrococcaceae; g__Micrococcus; s__Micrococcus_luteus
OTU_159	0	0	0	0	0	0	0	0	0	0	0	0.0161987782277438	0	0	0	0	0	0	0	0	0	0	0	k__Bacteria; p__Actinobacteria; c__Actinobacteria; o__Micrococcales; f__Dermabacteraceae; g__Brachybacterium; s__unidentified
OTU_16	0.000205916672386574	0.000343194453977624	0	0	0	0	0	0	0	0	0	0	0	0	6.86388907955247e-05	0	0	0	0	0	0	0	0	k__Bacteria; p__Proteobacteria; c__Gammaproteobacteria; o__Pseudomonadales; f__Moraxellaceae; g__Acinetobacter; s__unidentified
OTU_160	6.86388907955247e-05	0	0.000617750017159723	0	0	0	0.000137277781591049	0.000411833344773148	0.000205916672386574	0.000343194453977624	0	0.000137277781591049	0.00954080582057794	0.00137277781591049	0	0.000137277781591049	6.86388907955247e-05	0.000274555563182099	0.109067197474089	0.000137277781591049	0	0	0.000205916672386574	k__Bacteria; p__Actinobacteria; c__Actinobacteria; o__Micrococcales; f__Micrococcaceae; g__Rothia; s__unidentified
OTU_161	0	0	0	0	0	0.000960944471137346	0	6.86388907955247e-05	0	0.00185325005147917	0	0	0.0126295559063766	0	0.0010982222527284	0	0	0	0	0	0	0	0	k__Bacteria; p__Actinobacteria; c__Actinobacteria; o__Micrococcales; f__Intrasporangiaceae; g__unidentified; s__unidentified
OTU_162	0.00226508339625232	6.86388907955247e-05	0.000274555563182099	0.000411833344773148	0	0.0080307502230764	0	0	0	0	0	0	0	0	0	0	0.00336330564898071	0.000137277781591049	0	6.86388907955247e-05	0	0.00144141670670602	6.86388907955247e-05	k__Bacteria; p__Actinobacteria; c__Actinobacteria; o__Corynebacteriales; f__Corynebacteriaceae; g__Lawsonella; s__unidentified
OTU_163	6.86388907955247e-05	0	0	6.86388907955247e-05	0	0	0	0	0.00274555563182099	6.86388907955247e-05	0	0	0.00137277781591049	6.86388907955247e-05	0.000205916672386574	0	0	0.00102958336193287	0	0	0	0.000343194453977624	0	k__Bacteria; p__Actinobacteria; c__Actinobacteria; o__Micrococcales; f__Micrococcaceae; g__Paeniglutamicibacter; s__unidentified
OTU_164	0	6.86388907955247e-05	0	0	0	0	0	0.00336330564898071	0	0	0	0	0	0	6.86388907955247e-05	0	0	0	6.86388907955247e-05	0	0	0	0	k__Bacteria; p__Actinobacteria; c__Actinobacteria; o__Micrococcales; f__Microbacteriaceae; g__Microbacterium; s__unidentified
OTU_165	0	0	0	0	0	0	0	0	0.000892305580341822	0	0	0	0	0	0	0	0	0	0	0	0	0	0	k__Bacteria; p__Actinobacteria; c__Actinobacteria; o__Micrococcales; f__Microbacteriaceae; g__Leucobacter; s__unidentified
OTU_166	0.000137277781591049	0	0	0	0	0	0	0	0	0	0	0	0	0	6.86388907955247e-05	0	0	0	6.86388907955247e-05	0.0010982222527284	0	0	0	k__Bacteria; p__Actinobacteria; c__Actinobacteria; o__Micrococcales; f__Microbacteriaceae; g__Frigoribacterium; s__unidentified
OTU_167	6.86388907955247e-05	0	0.000137277781591049	0	0	0	0	0	0	0	0	0	0	0	0	0	0	0	0	0	0	0	6.86388907955247e-05	k__Bacteria; p__Actinobacteria; c__Actinobacteria; o__Frankiales; f__Geodermatophilaceae; g__Blastococcus; s__unidentified
OTU_168	0	0	0	6.86388907955247e-05	0	0	0	0	0	6.86388907955247e-05	0	0	0	0	0	0	0	0	0	0	0	0	6.86388907955247e-05	k__Bacteria; p__Actinobacteria; c__Actinobacteria; o__Corynebacteriales; f__Nocardiaceae; g__Rhodococcus
OTU_169	0.0564898071247169	0.000549111126364198	0	0.000617750017159723	0	0	0.000205916672386574	0	0.000343194453977624	0.00130413892511497	0.000480472235568673	0.000274555563182099	0	0.00233372228704784	6.86388907955247e-05	0.000274555563182099	0	0	0	0	0.0010982222527284	6.86388907955247e-05	0.000411833344773148	k__Bacteria; p__Fusobacteria; c__Fusobacteriia; o__Fusobacteriales; f__Fusobacteriaceae; g__Fusobacterium; s__unidentified
OTU_17	0.000205916672386574	0	0	0	0	0	0	0.000549111126364198	0	0	0	0.000343194453977624	0	0	0.000137277781591049	6.86388907955247e-05	0	0	0	0	0	0	0	k__Bacteria; p__Proteobacteria; c__Gammaproteobacteria; o__Pseudomonadales; f__Moraxellaceae; g__Acinetobacter; s__Acinetobacter_lwoffii
OTU_170	0	6.86388907955247e-05	0	0	0	0	0	0	6.86388907955247e-05	0.000137277781591049	6.86388907955247e-05	0	0	0	0	0	0	0	0	0	0	0	0	k__Bacteria; p__Actinobacteria; c__Coriobacteriia; o__Coriobacteriales; f__Coriobacteriaceae; g__Atopobium; s__unidentified
OTU_171	6.86388907955247e-05	0	0	0	0	0	0	0.000274555563182099	0	0	0	0	0	6.86388907955247e-05	6.86388907955247e-05	0	0	0	0	0	0	0.0170910838080857	0	k__Bacteria; p__Firmicutes; c__Clostridia; o__Clostridiales; f__Ruminococcaceae; g__Ruminococcaceae_UCG-008; s__unidentified
OTU_172	0	0	0	0	0	0	0	0	0	6.86388907955247e-05	0	0	0	6.86388907955247e-05	0	0	0	0	0	0	6.86388907955247e-05	0.00912897247580479	0	k__Bacteria; p__Fusobacteria; c__Fusobacteriia; o__Fusobacteriales; f__Leptotrichiaceae; g__Leptotrichia; s__unidentified
OTU_173	6.86388907955247e-05	0	0	0	0	0	6.86388907955247e-05	0	6.86388907955247e-05	6.86388907955247e-05	0.000343194453977624	0	0	0	0	0.000137277781591049	0	0	0	0	0.000137277781591049	0	6.86388907955247e-05	k__Bacteria; p__Fusobacteria; c__Fusobacteriia; o__Fusobacteriales; f__Leptotrichiaceae; g__Leptotrichia; s__unidentified
OTU_174	6.86388907955247e-05	0	0	0	0	0	0	0	0	6.86388907955247e-05	6.86388907955247e-05	0	0	0	0	0	0	0	0	0	0	0	0	k__Bacteria; p__Firmicutes; c__Clostridia; o__Clostridiales; f__Ruminococcaceae; g__Ruminococcaceae_UCG-014; s__unidentified
OTU_175	0	0	0	0	0	0	0	0	0.000137277781591049	6.86388907955247e-05	0	0	0	0	0	6.86388907955247e-05	6.86388907955247e-05	0	0	0	0	0	0	k__Bacteria; p__Fusobacteria; c__Fusobacteriia; o__Fusobacteriales; f__Leptotrichiaceae; g__Leptotrichia; s__unidentified
OTU_176	0.000411833344773148	0.000137277781591049	0.00542247237284645	0.00130413892511497	0	0	0	0.000274555563182099	6.86388907955247e-05	6.86388907955247e-05	0	0	0.024984556249571	0	0	0	0	0.000480472235568673	0.000343194453977624	0.000480472235568673	0.000549111126364198	0	0.000137277781591049	k__Bacteria; p__Cyanobacteria; c__Chloroplast; o__Solanum_torvum; f__Solanum_torvum; g__Solanum_torvum; s__Solanum_torvum
OTU_177	6.86388907955247e-05	0	0	0	0	0	0.000274555563182099	0	0.000549111126364198	0.000892305580341822	0.000549111126364198	0	0	0	0	0.000549111126364198	0	0	0	0	0.000549111126364198	0	0.000343194453977624	k__Bacteria; p__Firmicutes; c__Clostridia; o__Clostridiales; f__Peptostreptococcaceae; g__Filifactor; s__unidentified
OTU_178	0.0153751115381975	0.0312306953119638	0.0776305854897385	0.0842885578969044	0.419589539433043	0.516233097673142	0.681515546708765	0.650353490287597	0.0147573615210378	0.0189443338595648	0.0304070286224175	0.00212780561466127	0.683368796760244	0.000617750017159723	0.0148946393026289	0.847415745761549	0.83252110645892	0.105635252934313	0.0647951129109754	0.256915368247649	0.499347930537443	0.100967808360217	0.2223900061775	k__Bacteria; p__Proteobacteria; c__Alphaproteobacteria; o__Rhizobiales; f__Methylobacteriaceae; g__Methylobacterium
OTU_179	0	0.0342508065069668	0.000137277781591049	0.000137277781591049	0.000205916672386574	6.86388907955247e-05	0	0	0	0	0	0	0	0	0	0.000205916672386574	0.000137277781591049	0	0	0	0	0	0	k__Bacteria; p__Actinobacteria; c__Actinobacteria
OTU_18	0.000205916672386574	0	0.000549111126364198	0	0	0	0	0	0	0	0	0	0	0	6.86388907955247e-05	0	0	0	0	0	0	0	0	k__Bacteria; p__Firmicutes; c__Bacilli; o__Bacillales; f__Bacillaceae; g__Bacillus
OTU_180	0	0	0	0	0	0	0	0	0	0	0	0	0	0	6.86388907955247e-05	0	0	6.86388907955247e-05	0	0	0	0	0	k__Bacteria; p__Cyanobacteria; c__ML635J-21; o__unidentified; f__unidentified; g__unidentified; s__unidentified
OTU_181	0	0	0	0	0	0	0	0	0	0	0	0	0	0	0	0	0	0	0	0	0	0	0.000137277781591049	k__Bacteria; p__Firmicutes; c__Clostridia; o__Clostridiales; f__Family_XIII; g__Eubacterium_saphenum_group; s__unidentified
OTU_182	0	0.000137277781591049	0.00404969455693596	0.00192188894227469	0.000137277781591049	0.000823666689546297	0	0	0	0	0	0	0	0	0	0.000205916672386574	0.000137277781591049	0	0	0	0.00144141670670602	0	0	k__Bacteria; p__Cyanobacteria; c__Chloroplast; o__Pseudotsuga_menziesii_Douglas-fir; f__Pseudotsuga_menziesii_Douglas-fir; g__Pseudotsuga_menziesii_Douglas-fir; s__Pseudotsuga_menziesii_Douglas-fir
OTU_183	0.000137277781591049	0	0.000137277781591049	0	0	0	0	0	0	0.000205916672386574	0	6.86388907955247e-05	0	0	0	0	0	0	0	0	6.86388907955247e-05	0	0	k__Bacteria; p__Saccharibacteria; c__unidentified; o__unidentified; f__unidentified; g__unidentified; s__unidentified
OTU_184	0	0	0	0	0	0	0	0	0	0	0	0	0	0	0	0	0	0	0	0	6.86388907955247e-05	0	6.86388907955247e-05	k__Bacteria; p__Firmicutes; c__Clostridia; o__Clostridiales; f__Family_XIII; g__Eubacterium_nodatum_group; s__Eubacterium_infirmum
OTU_185	0.00164733337909259	0.0218271672729769	0.229185256366257	0.00356922232136729	0.0431738623103851	0.00336330564898071	0.00178461116068364	6.86388907955247e-05	0.585489738485826	0.00267691674102547	0.0502436680623241	0	0.000205916672386574	0.0190129727503604	0.000892305580341822	0.00391241677534491	0.0137964170499005	0.000549111126364198	0.000343194453977624	0.000823666689546297	0.00432425012011806	0.0312993342027593	0.0010982222527284	k__Bacteria; p__Proteobacteria; c__Alphaproteobacteria; o__Rhodobacterales; f__Rhodobacteraceae; g__Paracoccus; s__unidentified
OTU_186	0.000617750017159723	0.00356922232136729	0.00418697233852701	0.00398105566614044	0.00734436131512115	0.116617475461597	0.101242363923399	0.00199052783307022	0.00116686114352392	0.00137277781591049	0.00295147230420756	0.019356167204338	0.0728945020248473	0.00521655570045988	0.000274555563182099	0.0820921133914476	0.0608140572448349	0.00212780561466127	0.00295147230420756	0.00267691674102547	0.0536756126021004	0.00281419452261651	0.00267691674102547	k__Bacteria; p__Proteobacteria; c__Alphaproteobacteria; o__Rhizobiales; f__Bradyrhizobiaceae; g__Bradyrhizobium; s__Bradyrhizobium_japonicum
OTU_187	0.00926625025739584	0.029034250806507	0.00796211133228087	0.166380671288352	0.0361726954492415	0.14523989292333	0.00192188894227469	0.163841032328918	0.00192188894227469	0.00384377788454939	0.000343194453977624	0.013865055940696	0.0124922781247855	0	0.00315738897659414	0.00102958336193287	0.00151005559750154	0.123206808977967	0.0766696410186011	0.00590294460841513	0.000343194453977624	0.000755027798750772	0.0544306404008511	k__Bacteria; p__Proteobacteria; c__Alphaproteobacteria; o__Sphingomonadales; f__Sphingomonadaceae; g__Sphingomonas; s__unidentified
OTU_188	0	0	0	0	0	0	0.0873086690919075	0.000343194453977624	0	0	0.000274555563182099	0	0	0	0	0.000960944471137346	0	0.000274555563182099	0.000274555563182099	0.000480472235568673	0	0	0	k__Bacteria; p__Proteobacteria; c__Alphaproteobacteria; o__Rhizobiales; f__Xanthobacteraceae; g__Xanthobacter; s__unidentified
OTU_189	0.000137277781591049	0.000137277781591049	6.86388907955247e-05	0	0	0.000892305580341822	0.000205916672386574	0.000274555563182099	0	0.00116686114352392	0	6.86388907955247e-05	6.86388907955247e-05	0	0.000686388907955247	6.86388907955247e-05	0	0.000343194453977624	0.00116686114352392	0.0612945294804036	0	0	0.000411833344773148	k__Bacteria; p__Proteobacteria; c__Alphaproteobacteria; o__Caulobacterales; f__Caulobacteraceae; g__Brevundimonas; s__Brevundimonas_diminuta
OTU_19	0.000892305580341822	0	0.000411833344773148	0	0	0.00137277781591049	0	0	0.00734436131512115	0.0404969455693596	0	0.00727572242432562	0	0	0.0652069462557485	0	6.86388907955247e-05	0	0	0	0.000137277781591049	0	0	k__Bacteria; p__Firmicutes; c__Bacilli; o__Bacillales; f__Family_XII; g__Exiguobacterium; s__unidentified
OTU_190	0.0731004186972339	0.000205916672386574	0.000274555563182099	0.00267691674102547	0	0.000480472235568673	0	0	0.00974672249296451	0	0	0	0	0	0.000686388907955247	0.000343194453977624	0.000549111126364198	0.00267691674102547	0	0.000960944471137346	6.86388907955247e-05	0.000274555563182099	0	k__Bacteria; p__Proteobacteria; c__Alphaproteobacteria; o__Rhizobiales; f__Bradyrhizobiaceae; g__Bosea; s__unidentified
OTU_191	0	0	0	0	0	0	0	0	6.86388907955247e-05	6.86388907955247e-05	6.86388907955247e-05	0	0	0	0	6.86388907955247e-05	0	0	0	0	6.86388907955247e-05	0	6.86388907955247e-05	k__Bacteria; p__Proteobacteria; c__Epsilonproteobacteria; o__Campylobacterales; f__Campylobacteraceae; g__Campylobacter
OTU_192	0	0	0	0	0	0	0	0	6.86388907955247e-05	0.000137277781591049	6.86388907955247e-05	0	0	0	0	0	0	0	0	0	0	0	6.86388907955247e-05	k__Bacteria; p__Saccharibacteria; c__Candidatus_Saccharibacteria_bacterium_UB2523; o__Candidatus_Saccharibacteria_bacterium_UB2523; f__Candidatus_Saccharibacteria_bacterium_UB2523; g__Candidatus_Saccharibacteria_bacterium_UB2523; s__Candidatus_Saccharibacteria_bacterium_UB2523
OTU_193	0.000960944471137346	0.000205916672386574	0.000411833344773148	0.000411833344773148	0.000137277781591049	0.000137277781591049	0.000617750017159723	0	0	6.86388907955247e-05	0.000137277781591049	0	0	0	0.000549111126364198	0.0186011394055872	0.000205916672386574	0	0	0.00597158349921065	0.000137277781591049	0	6.86388907955247e-05	k__Bacteria; p__Proteobacteria; c__Alphaproteobacteria; o__Rhizobiales; f__Methylobacteriaceae; g__Methylobacterium; s__unidentified
OTU_194	0	0	6.86388907955247e-05	0	0	0	0.000137277781591049	0.000205916672386574	0	0	0	0	0	0	0	0	0	0.000274555563182099	0.000205916672386574	0.0264946118470726	0	0	0	k__Bacteria; p__Proteobacteria; c__Alphaproteobacteria; o__Rhizobiales; f__Brucellaceae
OTU_195	0	0	0	0	0	0	0	0	0	0	6.86388907955247e-05	0	0	0	0	0	0	0	0	0	0	0	0	k__Bacteria; p__Proteobacteria; c__Epsilonproteobacteria; o__Campylobacterales; f__Campylobacteraceae; g__Campylobacter; s__unidentified
OTU_196	0	0	0	0	0	0	0	0	0	0	0.000137277781591049	0.0100212780561466	0	0	0	0	0	0	0	0	0	0	0	k__Bacteria; p__Firmicutes; c__Clostridia; o__Clostridiales; f__Lachnospiraceae; g__Lachnoclostridium_5; s__unidentified
OTU_197	0	0	0	0	0	0	0.000274555563182099	0.0590980849749468	0	0	0	0	6.86388907955247e-05	0	0	0	0	0.000343194453977624	0.000411833344773148	0.000411833344773148	0	6.86388907955247e-05	0	k__Bacteria; p__Proteobacteria; c__Alphaproteobacteria; o__Rhizobiales; f__Aurantimonadaceae; g__Aureimonas; s__unidentified
OTU_198	0	6.86388907955247e-05	0	0	0	0	0	0	0	0	6.86388907955247e-05	0.0276614729905965	0	0	0	0	0	0	0	0	0	0	0.000205916672386574	k__Bacteria; p__Proteobacteria; c__Alphaproteobacteria; o__Rhodospirillales; f__Rhodospirillaceae
OTU_199	0	6.86388907955247e-05	6.86388907955247e-05	6.86388907955247e-05	6.86388907955247e-05	6.86388907955247e-05	6.86388907955247e-05	0	0	0	0.000205916672386574	0	0	0	0	0.0124922781247855	6.86388907955247e-05	0	0	0	0	0	0	k__Bacteria; p__Proteobacteria; c__Alphaproteobacteria; o__Sphingomonadales; f__Erythrobacteraceae
OTU_2	0.266868007413	0.0533324181481227	0.00157869448829707	0.00645205573477933	0.0532637792573272	0.00247100006863889	0.000137277781591049	0.000549111126364198	0.000137277781591049	0.00576566682682408	0.00267691674102547	0.271329535314709	0.0230626673072963	0.0145514448486512	0.0809938911387192	0.000549111126364198	0.000617750017159723	0.000137277781591049	0.000274555563182099	0.0603335850092662	0.0700803075022308	0.0492827235911868	0.0492140847003912	k__Bacteria; p__Firmicutes; c__Bacilli; o__Bacillales; f__Staphylococcaceae; g__Staphylococcus; s__Staphylococcus_epidermidis
OTU_20	0.0938980026082779	0	0	0.00240236117784337	0	0.00102958336193287	6.86388907955247e-05	0	0	0.00123550003431945	6.86388907955247e-05	0	0	0	0.0315052508751459	0	0	0.000343194453977624	0.000892305580341822	0	0.000137277781591049	0	6.86388907955247e-05	k__Bacteria; p__Proteobacteria; c__Betaproteobacteria; o__Burkholderiales; f__Oxalobacteraceae; g__Massilia; s__unidentified
OTU_200	0	6.86388907955247e-05	0	0	0	0	0	0	6.86388907955247e-05	6.86388907955247e-05	0.000205916672386574	0	0	0.000205916672386574	0	0	0	0	0	0	0	0.0253277507035486	0.000205916672386574	k__Bacteria; p__Firmicutes; c__Clostridia; o__Clostridiales; f__Lachnospiraceae; g__Lachnoanaerobaculum; s__unidentified
OTU_201	0	0	0	0.000343194453977624	0.00102958336193287	0	0	0.000205916672386574	0.000205916672386574	0.000274555563182099	0	0	0.015306472647402	0	0	0	0	0	0	6.86388907955247e-05	0.000137277781591049	0	0	k__Bacteria; p__Proteobacteria; c__Alphaproteobacteria; o__Rhizobiales; f__Methylobacteriaceae; g__Methylobacterium
OTU_202	0	0	0	0	0	0	6.86388907955247e-05	6.86388907955247e-05	0	0	0	0	0	0	0	0	0	6.86388907955247e-05	6.86388907955247e-05	0.0175715560436543	0	0	0	k__Bacteria; p__Proteobacteria; c__Alphaproteobacteria; o__Rhizobiales; f__Rhizobiaceae; g__Rhizobium; s__unidentified
OTU_203	0	0.000137277781591049	0.000274555563182099	0.000480472235568673	0	0.000480472235568673	0	0	0	0	0	0	0	0.000205916672386574	0	0	0.000137277781591049	0.00144141670670602	0	0	0	0.0113940558720571	0	k__Bacteria; p__Proteobacteria; c__Alphaproteobacteria; o__Sphingomonadales; f__Sphingomonadaceae
OTU_204	0	0	0	0	0	0	0	0	6.86388907955247e-05	6.86388907955247e-05	0	0	0	0.0128354725787631	0	0	0	0	0	0	0	0.000274555563182099	0	k__Bacteria; p__Firmicutes; c__Clostridia; o__Clostridiales; f__Lachnospiraceae; g__Catonella; s__unidentified
OTU_205	0.000274555563182099	0	6.86388907955247e-05	0	0	0	0	0	0	0	0	0	0	0	0.000205916672386574	0	0	0.00157869448829707	0	0	0	0.00102958336193287	0	k__Bacteria; p__Proteobacteria; c__Alphaproteobacteria; o__Rhizobiales; f__Beijerinckiaceae; g__Methylorosula; s__unidentified
OTU_206	0	0	0	0	0	0.000823666689546297	0	0	0	0.00102958336193287	0	0	0	0	0.000892305580341822	0	0	0	0	0	0	0	0	k__Bacteria; p__Proteobacteria; c__Alphaproteobacteria; o__Rhodospirillales; f__Rhodospirillaceae
OTU_207	0	0	0.000274555563182099	0.000137277781591049	0	0	0	0	0	0	0	0	0	0	0	6.86388907955247e-05	6.86388907955247e-05	0	0.000549111126364198	6.86388907955247e-05	0	0	0.000137277781591049	k__Bacteria; p__Firmicutes; c__Clostridia; o__Clostridiales; f__Lachnospiraceae; g__Johnsonella
OTU_208	0	6.86388907955247e-05	0	0	0	0	0	0	6.86388907955247e-05	6.86388907955247e-05	6.86388907955247e-05	0	0	0	0	0	0	0	0	0	0	0	0	k__Bacteria; p__Firmicutes; c__Clostridia; o__Clostridiales; f__Lachnospiraceae; g__Oribacterium; s__unidentified
OTU_209	0	6.86388907955247e-05	0	6.86388907955247e-05	0	6.86388907955247e-05	0	0	0	0	0	0	0	0	0	0	0	0.000205916672386574	0	0	0	6.86388907955247e-05	0	k__Bacteria; p__Proteobacteria; c__Alphaproteobacteria; o__Rhizobiales; f__Hyphomicrobiaceae; g__Pedomicrobium; s__unidentified
OTU_21	0	0.000137277781591049	0	0	0	0	0	0	6.86388907955247e-05	0.000343194453977624	0	0	0	0	0	0	0	0	0	0	0.0726885853524607	0	0	k__Bacteria; p__Proteobacteria; c__Gammaproteobacteria; o__Pseudomonadales; f__Pseudomonadaceae; g__Pseudomonas; s__Pseudomonas_fluorescens
OTU_210	0	0	0	0	0	0	0.000274555563182099	0.0625986684055186	0	0	6.86388907955247e-05	0	0.000137277781591049	0.000205916672386574	0	0	0	0.000343194453977624	0.000411833344773148	0.000411833344773148	0	0.016747889354108	0.000137277781591049	k__Bacteria; p__Proteobacteria; c__Alphaproteobacteria; o__Rhodobacterales; f__Rhodobacteraceae; g__Paracoccus
OTU_211	0	0	6.86388907955247e-05	0	0	0	0	0	0	0	0	0	0	0	0	0	0	0	0	0.000205916672386574	0	0	0	k__Bacteria; p__Proteobacteria; c__Alphaproteobacteria; o__Sphingomonadales; f__Sphingomonadaceae; g__Sphingobium; s__unidentified
OTU_212	0	0	0	0	0	0	0	0	6.86388907955247e-05	6.86388907955247e-05	0	0	0	0	0	0	0	0	0	0	0	0	6.86388907955247e-05	k__Bacteria; p__Firmicutes; c__Clostridia; o__Clostridiales; f__Family_XIII; g__Eubacterium_brachy_group; s__unidentified
OTU_213	0	0	0	0	0	0	0	0	0	0.000137277781591049	0.000205916672386574	0	0	0	0	6.86388907955247e-05	0	0	0	0	0	0	0	k__Bacteria; p__Firmicutes
OTU_214	0	0	0	0.000137277781591049	0	0	0	0	0	0	0.000137277781591049	0	0	0	0.000137277781591049	0	0	0	0	0	0	0	6.86388907955247e-05	k__Bacteria; p__Proteobacteria; c__Alphaproteobacteria; o__Caulobacterales; f__Caulobacteraceae; g__Brevundimonas; s__unidentified
OTU_215	0	0	0	0	0	0	0	0	0	0	0	0	0	0	6.86388907955247e-05	0	0	0	0	0	0	0	0	k__Bacteria; p__Firmicutes; c__Clostridia; o__Clostridiales; f__Ruminococcaceae; g__Faecalibacterium; s__unidentified
OTU_216	6.86388907955247e-05	0	0	0	0	0	0	0	0	0	0	0	0	0	0	0	6.86388907955247e-05	0.000892305580341822	0	0	0	6.86388907955247e-05	0	k__Bacteria; p__Proteobacteria; c__Alphaproteobacteria; o__Rhizobiales; f__Xanthobacteraceae; g__Pseudolabrys; s__unidentified
OTU_217	0	0.000137277781591049	6.86388907955247e-05	0	0	0	0	0	0	0	0	0	0	0	0	0	0	0	0	0	0	0	0	k__Bacteria; p__Proteobacteria; c__Alphaproteobacteria; o__Rhizobiales; f__Phyllobacteriaceae; g__Phyllobacterium; s__unidentified
OTU_218	0	0	0	0	0	0	0	0	0	6.86388907955247e-05	0	0	0	0	0	0	0	0	0	0	0	0	0.000411833344773148	k__Bacteria; p__Proteobacteria; c__Alphaproteobacteria; o__Rhodobacterales; f__Rhodobacteraceae; g__Ruegeria; s__unidentified
OTU_219	0	0	0	0	0	0	0	0	0	0.000205916672386574	0	0	0.0146887226302423	0	0	0	0	0	0	0	0	0	0.000205916672386574	k__Bacteria; p__Firmicutes; c__Clostridia; o__Clostridiales; f__Peptostreptococcaceae; g__Peptostreptococcus; s__unidentified
OTU_22	0.13082572585627	0	0	0.00219644450545679	0	0	6.86388907955247e-05	0	0.000205916672386574	0.000960944471137346	0	6.86388907955247e-05	0	0.00274555563182099	0.000411833344773148	0.000137277781591049	0	0	6.86388907955247e-05	0	0	0.0339762509437848	6.86388907955247e-05	k__Bacteria; p__Firmicutes; c__Bacilli; o__Lactobacillales; f__P5D1-392; g__unidentified; s__unidentified
OTU_220	0	0	0	0	0	0	0.000137277781591049	0	0	0.000617750017159723	0	0	0	0	0	0	0	0	0	0	0.000274555563182099	0	0	k__Bacteria; p__Firmicutes; c__Clostridia; o__Clostridiales; f__Family_XI; g__Parvimonas; s__unidentified
OTU_221	0	0	0.000274555563182099	0	0	0	0	0	0	0	0.000137277781591049	0	0	0	0	0	0	0	0	0	0	0.000205916672386574	0.000205916672386574	k__Bacteria; p__Deinococcus-Thermus; c__Deinococci; o__Deinococcales; f__Trueperaceae; g__Truepera; s__unidentified
OTU_222	0	0	0	0	0	0	0	0	0	0	6.86388907955247e-05	0	0	0	0	0	0	0	0	0	0	0.000480472235568673	0.000274555563182099	k__Bacteria; p__Firmicutes; c__Clostridia; o__Clostridiales; f__Family_XI; g__Finegoldia; s__unidentified
OTU_223	0	0	0	0	0	0	0	0	0	0.000137277781591049	6.86388907955247e-05	0	0	0	0	0.000137277781591049	0	0	0	0	6.86388907955247e-05	0	0	k__Bacteria; p__Firmicutes; c__Clostridia; o__Clostridiales; f__Ruminococcaceae; g__Ruminococcaceae_UCG-014; s__Clostridiales_bacterium_canine_oral_taxon_100
OTU_224	0	0	0	0	6.86388907955247e-05	0	0	0	0	0	0	0	0	0	6.86388907955247e-05	0	0	0	0	0	0	0	0	k__Bacteria
OTU_225	0.000137277781591049	0.000411833344773148	0.000137277781591049	0.000480472235568673	0.000205916672386574	0.000274555563182099	6.86388907955247e-05	0.000205916672386574	0	0.000411833344773148	0	0.000343194453977624	0.000137277781591049	0	0.000205916672386574	6.86388907955247e-05	0	0.000274555563182099	0.000549111126364198	0.000343194453977624	0.000411833344773148	0	0.000480472235568673	k__Bacteria
OTU_226	0	0	0	6.86388907955247e-05	0	0	0	0	0	0	0	0	0	0	0	0	0	0	0	0	0	0	0	k__Bacteria
OTU_227	6.86388907955247e-05	0	0	0	0	0	0	0	0	0	0	0	0	0	0	0	0	0	0	0	0	0	0	k__Bacteria
OTU_228	0.0190816116411559	0.00459880568330016	6.86388907955247e-05	0.000205916672386574	0.00178461116068364	6.86388907955247e-05	0	6.86388907955247e-05	0	0.000274555563182099	0.000205916672386574	0.00960944471137346	0.000411833344773148	0.000480472235568673	0.00219644450545679	0	6.86388907955247e-05	0	0	0.000823666689546297	0.00123550003431945	0.00253963895943442	0.00404969455693596	k__Bacteria; p__Firmicutes; c__Bacilli; o__Bacillales; f__Staphylococcaceae; g__Staphylococcus
OTU_229	0	0	0	0	6.86388907955247e-05	0	0	0	0	0	0	0	0	0	0	0	0	0	0	0	0	0	0	k__Bacteria
OTU_23	0	0.000205916672386574	0.00144141670670602	0.000343194453977624	0.0509300569702794	0.00102958336193287	0	0	0	0	0	0	0	0	0	6.86388907955247e-05	0.000411833344773148	6.86388907955247e-05	0.00157869448829707	0	0.000411833344773148	0	0.000617750017159723	k__Bacteria; p__Proteobacteria; c__Betaproteobacteria; o__Burkholderiales; f__Comamonadaceae; g__Pelomonas; s__unidentified
OTU_230	0	0	0	0	6.86388907955247e-05	0	0	0	0	0	0	0	0	0	0	0	0	0	0	0	0	0	0	Unclassified
OTU_231	0	0	0	0.000205916672386574	0	0	6.86388907955247e-05	0	0	6.86388907955247e-05	0	6.86388907955247e-05	0	0	0.000137277781591049	0	0	0	6.86388907955247e-05	0.000137277781591049	0	0	0	k__Bacteria
OTU_232	0	0.00185325005147917	6.86388907955247e-05	6.86388907955247e-05	0.00164733337909259	0.000892305580341822	0.000960944471137346	0.000137277781591049	0	0	0	0	0	0	0	0.00205916672386574	0.000960944471137346	0.000205916672386574	0	6.86388907955247e-05	0.000343194453977624	0.000549111126364198	0.00226508339625232	k__Bacteria; p__Proteobacteria
OTU_233	0	0	0	0	0	0	0	0	0	0	0	0	0	0	0	0	0	0	0	0	0	0	0.000205916672386574	k__Bacteria
OTU_234	6.86388907955247e-05	0	0	0	0	0	0	0	0	6.86388907955247e-05	0	0	6.86388907955247e-05	0	0	6.86388907955247e-05	0	0	0	0	0	0	0	k__Bacteria
OTU_235	6.86388907955247e-05	0	0	6.86388907955247e-05	0	0	0	0	0	0	0	0	0	0	0	0	0	0	0	0	0	0	0	k__Bacteria
OTU_236	0	0	0.000137277781591049	0	0	0	0	0	0	0	0	0	0	0	0	0	0	0	0	0	0	0	0	k__Bacteria
OTU_237	0	0	0	0	0	0	6.86388907955247e-05	0	0	0	0	0	6.86388907955247e-05	0	0	0	0	0	0	0	0	0	0	k__Bacteria
OTU_238	0	0	6.86388907955247e-05	0	0	0	0	0	0	0	0	0	0	0	0	0	0	0	0	0	0	0	0	k__Bacteria
OTU_239	0	0	0	6.86388907955247e-05	0.000137277781591049	0	0	6.86388907955247e-05	0	0	0	0	0	0	0	0	0	0	0	0	0	0	0	k__Bacteria
OTU_24	0	0	0	0	0	0	0.000205916672386574	0.000274555563182099	0	0	0	0	0	0	0	0	0	0.000411833344773148	0.148534559681516	0.000411833344773148	0	0	0.000137277781591049	k__Bacteria; p__Proteobacteria; c__Gammaproteobacteria; o__Xanthomonadales; f__Xanthomonadales_Incertae_Sedis; g__Acidibacter; s__unidentified
OTU_240	6.86388907955247e-05	0	0	0	0	6.86388907955247e-05	0	0	0	0	6.86388907955247e-05	0	0	0	0	0	0	0	0	0	0	0	0	k__Bacteria
OTU_241	6.86388907955247e-05	0	6.86388907955247e-05	0	0	0	0	0	0	0	0	0	6.86388907955247e-05	0	0	0	0	0	0	0	0	0	0	k__Bacteria
OTU_242	0	0	0	0	0	0	0	0	0	0	0	0	0	0	0	0	0	0	0	0	0	0	0.000137277781591049	k__Bacteria
OTU_25	0	0.0829157800809939	0.000480472235568673	0.000755027798750772	0.000343194453977624	0.000274555563182099	0	0	0	0	0	0	0	0	0	0.000549111126364198	0.000411833344773148	0	0	6.86388907955247e-05	0	0	6.86388907955247e-05	k__Bacteria; p__Proteobacteria; c__Betaproteobacteria; o__Rhodocyclales; f__Rhodocyclaceae; g__Zoogloea; s__unidentified
OTU_26	0	0	0	0	0	0.000137277781591049	0	0	0	0.000343194453977624	0	0	0	0	0.000274555563182099	0	0	0	0	0	0	0	0.000137277781591049	k__Bacteria; p__Proteobacteria; c__Gammaproteobacteria; o__Pseudomonadales; f__Moraxellaceae; g__Acinetobacter; s__unidentified
OTU_27	0.000137277781591049	0.000343194453977624	0.000343194453977624	0.000205916672386574	0.000137277781591049	0.00164733337909259	0	0	0.000205916672386574	0.049969112499142	0.000137277781591049	0.0266318896286636	0	0	0.0436543345459537	0.000343194453977624	6.86388907955247e-05	6.86388907955247e-05	0.000343194453977624	0	0.00130413892511497	0	0.000137277781591049	k__Bacteria; p__Firmicutes; c__Bacilli; o__Bacillales; f__Bacillaceae; g__Bacillus; s__Bacillus_thermoamylovorans
OTU_28	0.000205916672386574	6.86388907955247e-05	0	0	0	0	0	0	0.000343194453977624	0.000960944471137346	6.86388907955247e-05	0	0	0.0446839179078866	0	6.86388907955247e-05	0	0	0	0	0.000960944471137346	0.000960944471137346	0.000137277781591049	k__Bacteria; p__Firmicutes; c__Bacilli; o__Bacillales; f__Family_XI; g__Gemella; s__unidentified
OTU_29	0.000137277781591049	0	0.00212780561466127	0	0.0010982222527284	0.000205916672386574	0.000274555563182099	0.000755027798750772	0.0198366394399067	0.000480472235568673	0.026288695174686	0.000343194453977624	0	0	0.000274555563182099	0.000205916672386574	0.000686388907955247	0	0	0	0.00137277781591049	6.86388907955247e-05	0.000343194453977624	k__Bacteria; p__Proteobacteria; c__Gammaproteobacteria; o__Xanthomonadales; f__Xanthomonadaceae; g__Stenotrophomonas; s__unidentified
OTU_3	0.00219644450545679	0.00604022239000618	0.000960944471137346	0.000480472235568673	0.0655501407097261	0.000686388907955247	6.86388907955247e-05	6.86388907955247e-05	0.0100212780561466	0.00116686114352392	6.86388907955247e-05	0.0155123893197886	0	0	0.00219644450545679	0.000411833344773148	0.000274555563182099	0.027867389662983	0.000205916672386574	0.000137277781591049	0.00219644450545679	6.86388907955247e-05	0.000205916672386574	k__Bacteria; p__Proteobacteria; c__Gammaproteobacteria; o__Pseudomonadales; f__Moraxellaceae; g__Acinetobacter; s__unidentified
OTU_30	0	0	0	0.000137277781591049	0	0	6.86388907955247e-05	6.86388907955247e-05	0	0	0	0	0	0.00370650010295834	0	0	0	0.0676093074335919	0.000274555563182099	0.000274555563182099	0	0.000137277781591049	0.000137277781591049	k__Bacteria; p__Proteobacteria; c__Gammaproteobacteria; o__Pseudomonadales; f__Pseudomonadaceae; g__Pseudomonas
OTU_31	0.0457135012698195	0	0	0.000960944471137346	0	0	0	0	0	6.86388907955247e-05	0	0	0	0	0.000343194453977624	0	0	0	0.000137277781591049	0	6.86388907955247e-05	0	0.000343194453977624	k__Bacteria; p__Proteobacteria; c__Gammaproteobacteria; o__Enterobacteriales; f__Enterobacteriaceae; g__Pantoea; s__unidentified
OTU_32	0	0	0	0	6.86388907955247e-05	0	0	0	0	0.000137277781591049	0	0	0	0.195689477658041	0	0	0	0.000137277781591049	0	0	0	0.00597158349921065	6.86388907955247e-05	k__Bacteria; p__Proteobacteria; c__Gammaproteobacteria; o__Pasteurellales; f__Pasteurellaceae; g__Aggregatibacter; s__unidentified
OTU_33	0.000480472235568673	0.000823666689546297	0.000686388907955247	0.000411833344773148	0.000137277781591049	6.86388907955247e-05	0	0	0.000755027798750772	0.00164733337909259	0.000617750017159723	0.000823666689546297	0	0.0397419177706088	0	0	0.0146887226302423	0.000274555563182099	0.000686388907955247	0	0.0010982222527284	0.079003363305649	0.000823666689546297	k__Bacteria; p__Proteobacteria; c__Gammaproteobacteria; o__Pasteurellales; f__Pasteurellaceae; g__Haemophilus; s__unidentified
OTU_34	6.86388907955247e-05	0	0.000549111126364198	0.000274555563182099	0.000274555563182099	0	6.86388907955247e-05	0	0.000205916672386574	0.000137277781591049	0.0152378337566065	0.000205916672386574	0	0	0	0	0	0	0.00144141670670602	0	0.000823666689546297	0.000823666689546297	0.0377513899375386	k__Bacteria; p__Proteobacteria; c__Betaproteobacteria; o__Hydrogenophilales; f__Hydrogenophilaceae; g__Hydrogenophilus; s__unidentified
OTU_35	0	0	0	0	0	0	0.00933488914819136	0	0	0	0	0	0	0	0	0	0	0	6.86388907955247e-05	0	0	0	0	k__Bacteria; p__Actinobacteria; c__Thermoleophilia; o__Solirubrobacterales; f__Solirubrobacteraceae; g__Solirubrobacter; s__unidentified
OTU_36	0.000205916672386574	0	0.000274555563182099	0	0	0	0.000137277781591049	0.000411833344773148	0.000205916672386574	0.000411833344773148	0.00487336124648226	6.86388907955247e-05	0	0.000205916672386574	0	0.000137277781591049	0	0.000343194453977624	0.0841512801153133	0.000274555563182099	0.000411833344773148	0.0159928615553573	0.000686388907955247	k__Bacteria; p__Proteobacteria; c__Betaproteobacteria; o__Burkholderiales; f__Burkholderiaceae; g__Lautropia; s__unidentified
OTU_37	6.86388907955247e-05	0.000205916672386574	0.000137277781591049	0.000617750017159723	0.0227194728533187	0.000137277781591049	0	0.000274555563182099	0	6.86388907955247e-05	0.018052028279223	0	0	0	0	0.000137277781591049	0.000137277781591049	0.000549111126364198	0.0722767520076876	0.000274555563182099	0	0.00542247237284645	0.000411833344773148	k__Bacteria; p__Proteobacteria; c__Gammaproteobacteria; o__Pseudomonadales; f__Pseudomonadaceae; g__Pseudomonas; s__Pseudomonas_aeruginosa
OTU_38	6.86388907955247e-05	0	0	0	0	0	0	0	6.86388907955247e-05	0.000137277781591049	0	0	0	0	0	0	0	0	0	0	6.86388907955247e-05	0	0	k__Bacteria; p__Spirochaetae; c__Spirochaetes; o__Spirochaetales; f__Spirochaetaceae; g__Treponema_2; s__Treponema_denticola
OTU_39	0	0	0	0	0	0	0	0	0	0	0	0	0	6.86388907955247e-05	0	0	0	6.86388907955247e-05	0	0	0	0	0	k__Bacteria; p__Firmicutes; c__Bacilli; o__Bacillales; f__Bacillaceae; g__Bacillus; s__Thermobacillus_sp._VO15
OTU_4	0.00130413892511497	0.000617750017159723	0.00302011119500309	0.00398105566614044	0.000823666689546297	0.00494200013727778	0.000205916672386574	0.00144141670670602	0.00425561122932253	0.0608140572448349	0.00878577802182717	0.00851122245864507	0.0104331114009198	0.0010982222527284	0.0334957787082161	0.000411833344773148	0.000960944471137346	0.144210309561397	0.00281419452261651	0.0308875008579861	0.00253963895943442	0.0113254169812616	0.0149632781934244	k__Bacteria; p__Firmicutes; c__Bacilli; o__Lactobacillales; f__Enterococcaceae; g__Enterococcus; s__unidentified
OTU_40	0.000137277781591049	0	0	0.000137277781591049	0	0	0	0	0	0	0.000274555563182099	0	0	0	0	0	0	6.86388907955247e-05	0.000137277781591049	0.000137277781591049	0	0.000480472235568673	0.0444780012355	k__Bacteria; p__Proteobacteria; c__Betaproteobacteria; o__Burkholderiales; f__Burkholderiaceae; g__Ralstonia; s__unidentified
OTU_41	0.000137277781591049	0	6.86388907955247e-05	0	0	6.86388907955247e-05	0	0	0	0.00123550003431945	6.86388907955247e-05	0	0	0	0.0288969730249159	0	0	0.00130413892511497	0	0	0	0.000617750017159723	0	k__Bacteria; p__Firmicutes; c__Bacilli; o__Lactobacillales; f__Lactobacillaceae; g__Lactobacillus; s__unidentified
OTU_42	0.000960944471137346	0.0451643901434553	0.000480472235568673	0.000343194453977624	0.000274555563182099	0.000480472235568673	6.86388907955247e-05	0	0.000686388907955247	0.00123550003431945	0.000274555563182099	0.00102958336193287	0	0.0170224449172901	0	0.000137277781591049	0.000205916672386574	6.86388907955247e-05	0	0	0.000617750017159723	0.000755027798750772	6.86388907955247e-05	k__Bacteria; p__Proteobacteria; c__Betaproteobacteria; o__Neisseriales; f__Neisseriaceae; g__Neisseria; s__unidentified
OTU_43	0.000137277781591049	0	0.000343194453977624	0	0	0	0	0	6.86388907955247e-05	0.000480472235568673	0	6.86388907955247e-05	0	0.000411833344773148	6.86388907955247e-05	0	6.86388907955247e-05	0.000205916672386574	6.86388907955247e-05	0	0.00988400027455556	0.0407028622417462	0.000480472235568673	k__Bacteria; p__Firmicutes; c__Bacilli; o__Lactobacillales; f__Streptococcaceae; g__Streptococcus
OTU_44	0.000617750017159723	0.0077561946598943	0	6.86388907955247e-05	0	0.000137277781591049	0	0	0	0	0.000892305580341822	0.000205916672386574	6.86388907955247e-05	0	0.000411833344773148	6.86388907955247e-05	0.000137277781591049	6.86388907955247e-05	0.000137277781591049	0.00453016679250463	6.86388907955247e-05	0.00144141670670602	0.00151005559750154	k__Bacteria; p__Proteobacteria; c__Gammaproteobacteria; o__Oceanospirillales; f__Halomonadaceae
OTU_45	0	0	0	0	0	0	6.86388907955247e-05	0.000137277781591049	0	0	0	0	0	0	0	0	0	0.000343194453977624	0.000137277781591049	0.0394673622074267	0	0	0	k__Bacteria; p__Proteobacteria; c__Gammaproteobacteria; o__Xanthomonadales; f__Xanthomonadaceae; g__Stenotrophomonas; s__Stenotrophomonas_maltophilia
OTU_46	6.86388907955247e-05	0.203308394536344	0.00178461116068364	0.00164733337909259	0.00164733337909259	0.00219644450545679	0	0	6.86388907955247e-05	6.86388907955247e-05	0	0	0	0	0	0.00116686114352392	0.00157869448829707	0.00164733337909259	6.86388907955247e-05	0	0.000137277781591049	0	0	k__Bacteria; p__Proteobacteria; c__Gammaproteobacteria; o__Pseudomonadales; f__Pseudomonadaceae; g__Pseudomonas; s__unidentified
OTU_47	0.00102958336193287	0	0.000617750017159723	0.000137277781591049	6.86388907955247e-05	0	0	0	0	0	6.86388907955247e-05	0.00130413892511497	0	0.00281419452261651	0.000480472235568673	0	0.000137277781591049	0	0.000480472235568673	0.00199052783307022	0	0.0142082503946736	0.000205916672386574	k__Bacteria; p__Proteobacteria; c__Betaproteobacteria; o__Neisseriales; f__Neisseriaceae; g__unidentified; s__unidentified
OTU_48	0	0	0	0	0	0	0	0	0	0	0	0.0147573615210378	0	0	0	0	0	0	0	0	0	0	0	k__Bacteria; p__Firmicutes; c__Negativicutes; o__Selenomonadales; f__Veillonellaceae; g__Selenomonas_3; s__unidentified
OTU_49	0	0	0	0	0	0	0	0.000137277781591049	0	0	0	0	0.00960944471137346	0.00398105566614044	0	0	0	0	0	0	0	0.000205916672386574	0	k__Bacteria; p__Proteobacteria; c__Betaproteobacteria; o__Burkholderiales; f__Comamonadaceae; g__Schlegelella; s__unidentified
OTU_5	0.00130413892511497	0.0520282792230078	0.00253963895943442	0.00130413892511497	0.000137277781591049	0.000411833344773148	0.00727572242432562	6.86388907955247e-05	0	6.86388907955247e-05	0.000480472235568673	0.000205916672386574	0	0	0.000274555563182099	0.000343194453977624	0.000274555563182099	0.000480472235568673	0	0.000274555563182099	6.86388907955247e-05	0.000617750017159723	0.000686388907955247	k__Bacteria; p__Proteobacteria; c__Gammaproteobacteria; o__Pseudomonadales; f__Moraxellaceae; g__Enhydrobacter; s__unidentified
OTU_50	0	0	0.000343194453977624	0	0	6.86388907955247e-05	0	0	0.0154437504289931	0	0	0	0	0	0	0	0.000411833344773148	0	0	0	0	0	0	k__Bacteria; p__Proteobacteria; c__Gammaproteobacteria; o__Pseudomonadales; f__Pseudomonadaceae; g__Pseudomonas
OTU_51	0	0	0	0	0	0	6.86388907955247e-05	0	0.000892305580341822	0	0.00940352803898689	0	0	0	0	0	6.86388907955247e-05	0	0	0	0	0.000137277781591049	0	k__Bacteria; p__Proteobacteria; c__Betaproteobacteria; o__Burkholderiales; f__Alcaligenaceae; g__Parapusillimonas; s__unidentified
OTU_52	0.000137277781591049	0	0	0	0	0	0	0.000274555563182099	0	0	0.00892305580341822	6.86388907955247e-05	0	0	6.86388907955247e-05	6.86388907955247e-05	0	0	0	0	0	0.000137277781591049	6.86388907955247e-05	k__Bacteria; p__Proteobacteria; c__Gammaproteobacteria; o__Xanthomonadales; f__Xanthomonadaceae; g__Pseudoxanthomonas; s__unidentified
OTU_53	0	0	0	0	0	0	0	0	0.00713844464273457	0	6.86388907955247e-05	0	0	0	0	0	0.000343194453977624	0	0	0	0	0	0	k__Bacteria; p__Proteobacteria; c__Gammaproteobacteria; o__Xanthomonadales; f__Xanthomonadaceae; g__Pseudoxanthomonas; s__unidentified
OTU_54	0	0.000137277781591049	0	0	0	0	0	0	6.86388907955247e-05	0.000205916672386574	0	0	0	0.00823666689546297	0	0	0	0	0	0	6.86388907955247e-05	0	0.000137277781591049	k__Bacteria; p__Proteobacteria; c__Gammaproteobacteria; o__Pasteurellales; f__Pasteurellaceae; g__Haemophilus; s__unidentified
OTU_55	0.000274555563182099	6.86388907955247e-05	0	0	0	0	0	0	6.86388907955247e-05	0.000480472235568673	6.86388907955247e-05	0	0	0.00830530578625849	0	0	0	0	0	0	0	0.000205916672386574	0	k__Bacteria; p__Firmicutes; c__Bacilli; o__Lactobacillales; f__Carnobacteriaceae; g__Granulicatella; s__unidentified
OTU_56	0	0.00144141670670602	0	0	0	0	0	0	0.000343194453977624	0.000823666689546297	0	0	0	0	0	0	0	0	0	0	0.000205916672386574	0	0	k__Bacteria; p__Proteobacteria; c__Gammaproteobacteria; o__Pseudomonadales; f__Moraxellaceae; g__Moraxella; s__unidentified
OTU_57	0	0	0	0	0	0	0	0	0	0	0	0	0	0.0052851945912554	0	0	0	6.86388907955247e-05	0	0	0	0.000274555563182099	6.86388907955247e-05	k__Bacteria; p__Proteobacteria; c__Gammaproteobacteria; o__Chromatiales; f__Chromatiaceae; g__Rheinheimera; s__unidentified
OTU_58	0.000274555563182099	0.000205916672386574	0.000205916672386574	0	0	0	0	0	0.000205916672386574	0.000617750017159723	6.86388907955247e-05	0	0	6.86388907955247e-05	6.86388907955247e-05	6.86388907955247e-05	0	0	0	0	0.000274555563182099	0.00809938911387192	6.86388907955247e-05	k__Bacteria; p__Firmicutes; c__Negativicutes; o__Selenomonadales; f__Veillonellaceae; g__Veillonella; s__unidentified
OTU_59	0.000480472235568673	0	0	0.000411833344773148	0	0	0	0	0	6.86388907955247e-05	0	0	0	0	0	0	0	0	0	0	6.86388907955247e-05	0	0.00178461116068364	k__Bacteria; p__Tenericutes; c__Mollicutes; o__Mycoplasmatales; f__Mycoplasmataceae; g__Candidatus_Bacilloplasma; s__unidentified
OTU_6	0	0	0	0.000137277781591049	0	0.000205916672386574	0	0	0	0	0	0	0	0	0	0	0.000137277781591049	0	0	0	0.000137277781591049	0	0	k__Bacteria; p__Proteobacteria; c__Deltaproteobacteria; o__Myxococcales; f__mle1-27; g__unidentified; s__unidentified
OTU_60	0	6.86388907955247e-05	0	0	0	0.000480472235568673	0	0	0.00576566682682408	6.86388907955247e-05	0	0	0	0.0129041114695587	6.86388907955247e-05	0	6.86388907955247e-05	0.000480472235568673	0	0	0	0.000892305580341822	0	k__Bacteria; p__Proteobacteria; c__Betaproteobacteria; o__Burkholderiales; f__Oxalobacteraceae; g__Massilia; s__unidentified
OTU_61	6.86388907955247e-05	0.00137277781591049	0	0	0	0	0	0	0	0	0	0	0	0	0	0	0	0	0	0	0	0	0	k__Bacteria; p__Firmicutes; c__Erysipelotrichia; o__Erysipelotrichales; f__Erysipelotrichaceae; g__Turicibacter; s__unidentified
OTU_62	0	0	0	0	0	0	0	0	0	0	0	0	0	0	0	0	0	0	0.00144141670670602	6.86388907955247e-05	0	0	0.000686388907955247	k__Bacteria; p__Proteobacteria; c__Gammaproteobacteria; o__Xanthomonadales; f__Xanthomonadaceae; g__Stenotrophomonas; s__unidentified
OTU_63	0	0	0	0	0	0	0	0	0.00253963895943442	6.86388907955247e-05	0	0	0	0	0	0	0.000137277781591049	0	0	0	0	0	0	k__Bacteria; p__Actinobacteria; c__Thermoleophilia; o__Solirubrobacterales; f__Parviterribacteraceae; g__Parviterribacter; s__unidentified
OTU_64	0.000480472235568673	0	0	0	0	0	0	0	0	0	0	0.000686388907955247	0	0	0	0	0	0	0	0	0	0	0.00144141670670602	k__Bacteria; p__Firmicutes; c__Bacilli; o__Bacillales; f__Staphylococcaceae; g__Staphylococcus
OTU_65	0	6.86388907955247e-05	0.000274555563182099	0.000343194453977624	6.86388907955247e-05	0	0	0	0	0	0	0	0	6.86388907955247e-05	0	0	0.000137277781591049	0.000617750017159723	0	0	0	6.86388907955247e-05	0	k__Bacteria; p__Proteobacteria; c__Betaproteobacteria; o__Burkholderiales; f__Comamonadaceae; g__Aquabacterium; s__unidentified
OTU_66	0.000960944471137346	0.000137277781591049	0.0685016130139337	0.130139336948315	0.000205916672386574	0.00219644450545679	0	0	0	0.000549111126364198	0	0	0	0	0.000549111126364198	0.000205916672386574	0.000274555563182099	0.000274555563182099	0	0	0	0	0.000205916672386574	k__Bacteria; p__Firmicutes; c__Bacilli; o__Bacillales; f__Paenibacillaceae; g__Paenibacillus; s__unidentified
OTU_67	0.000549111126364198	0	0	0	0	0	0	0	0	0	0	0	0	0	0.000274555563182099	0	0	0	0	0.000617750017159723	0	0	0	k__Bacteria; p__Firmicutes; c__Bacilli; o__Lactobacillales; f__Streptococcaceae; g__Lactococcus; s__Lactococcus_lactis
OTU_68	0	0	0	6.86388907955247e-05	0.000960944471137346	0	0	0	0	0	0	0	0	0	0	0	0	0	0	0	0	0	0	k__Bacteria; p__Firmicutes; c__Bacilli; o__Lactobacillales; f__Carnobacteriaceae; g__Atopostipes; s__unidentified
OTU_69	0.000274555563182099	6.86388907955247e-05	0.0770814743633743	0.00151005559750154	0.00432425012011806	0.000823666689546297	0.000274555563182099	6.86388907955247e-05	0	0.000274555563182099	0.0455075845974329	0.00432425012011806	0	0.000137277781591049	6.86388907955247e-05	0.000411833344773148	0.000137277781591049	0.0599903905552886	0.00144141670670602	0.0211407783650216	0.000892305580341822	0.00411833344773148	0.029171528588098	k__Bacteria; p__Proteobacteria; c__Gammaproteobacteria; o__Enterobacteriales; f__Enterobacteriaceae; g__Citrobacter
OTU_7	0.0879950579998627	0.00130413892511497	0.0010982222527284	0.00130413892511497	0.000137277781591049	0.00343194453977624	0.000892305580341822	0.000549111126364198	0.00624613906239275	0.218477589402155	0.0105017502917153	0.0525087514585764	0	0.0822980300638342	0.0955453359873704	0.000274555563182099	0.000411833344773148	0.00151005559750154	0.136316837119912	0.00253963895943442	0.0496945569359599	0.122177225616034	0.0931429748095271	k__Bacteria; p__Firmicutes; c__Bacilli; o__Lactobacillales; f__Streptococcaceae; g__Streptococcus
OTU_70	0	0.000137277781591049	0.000274555563182099	0.000205916672386574	0	0.0497631958267554	0	0	0.00302011119500309	0.000480472235568673	0	0	0	0	0.000411833344773148	6.86388907955247e-05	0.000137277781591049	0	0	0	0	0	0	k__Bacteria; p__Proteobacteria; c__Gammaproteobacteria; o__Pseudomonadales; f__Pseudomonadaceae; g__Pseudomonas; s__Pseudomonas_putida
OTU_71	0	0.000137277781591049	0	0	0	0	0.000411833344773148	0.000205916672386574	6.86388907955247e-05	0.000137277781591049	6.86388907955247e-05	0	0	0	0	6.86388907955247e-05	6.86388907955247e-05	0.000205916672386574	6.86388907955247e-05	0.000137277781591049	0.000137277781591049	0	0	k__Bacteria; p__Firmicutes; c__Negativicutes; o__Selenomonadales; f__Veillonellaceae; g__Dialister; s__unidentified
OTU_72	6.86388907955247e-05	0	0	6.86388907955247e-05	0	0	0	0	0	6.86388907955247e-05	0	0	0	0	0	0	0	0.000274555563182099	0	0	0	6.86388907955247e-05	6.86388907955247e-05	k__Bacteria; p__Firmicutes; c__Bacilli; o__Bacillales; f__Bacillaceae
OTU_73	0	0	0	0	0	0	0	0	0	6.86388907955247e-05	0	0	0	0.000892305580341822	0	0	0	0	0	0	0	0	0	k__Bacteria; p__Firmicutes; c__Negativicutes; o__Selenomonadales; f__Veillonellaceae; g__Veillonella; s__unidentified
OTU_74	0	6.86388907955247e-05	0	0	0	0	0	0	0.000137277781591049	6.86388907955247e-05	0	0	0	0	0	0	0	0	0	0	6.86388907955247e-05	0	0	k__Bacteria; p__Proteobacteria; c__Betaproteobacteria; o__Neisseriales; f__Neisseriaceae
OTU_75	6.86388907955247e-05	0	0	0.000137277781591049	0	0	0	0	0	0	0	0	0	0	0	0	0	0.000137277781591049	0	0	0	0	0.000549111126364198	k__Bacteria; p__Proteobacteria; c__Betaproteobacteria; o__Burkholderiales; f__Comamonadaceae; g__Curvibacter; s__unidentified
OTU_76	0.000137277781591049	0	0	0	0	0	0	0	0	0	0	0	0	6.86388907955247e-05	0	0	0	0.000617750017159723	0	0	0	0.000274555563182099	0	k__Bacteria; p__Proteobacteria; c__Betaproteobacteria; o__Burkholderiales
OTU_77	0.000343194453977624	0	0	0	0	0	0	0	0	0	0	0	0	0	0.000205916672386574	0	0	0.000823666689546297	0	6.86388907955247e-05	0	0.000411833344773148	0	k__Bacteria; p__Firmicutes; c__Bacilli; o__Lactobacillales; f__Enterococcaceae; g__Tetragenococcus; s__unidentified
OTU_78	0.000137277781591049	6.86388907955247e-05	0.00233372228704784	6.86388907955247e-05	0	6.86388907955247e-05	0	0	0.00377513899375386	6.86388907955247e-05	0.000137277781591049	0	0.000137277781591049	0.000205916672386574	0	0	6.86388907955247e-05	0	0	0.00102958336193287	6.86388907955247e-05	0.000343194453977624	0	k__Bacteria; p__Proteobacteria; c__Gammaproteobacteria; o__Enterobacteriales; f__Enterobacteriaceae; g__Klebsiella; s__unidentified
OTU_79	0	0	0	0	0	0	0	0	0	0	0	0	0	0	0	0	0	0	0	0	6.86388907955247e-05	0	6.86388907955247e-05	k__Bacteria; p__Spirochaetae; c__Spirochaetes; o__Spirochaetales; f__Spirochaetaceae; g__Treponema_2; s__unidentified
OTU_8	0	0.000686388907955247	6.86388907955247e-05	0.000274555563182099	0	0.000137277781591049	0.000205916672386574	0.000411833344773148	0	0.000137277781591049	0	0.000205916672386574	0	0	0.000205916672386574	0.000137277781591049	6.86388907955247e-05	0.000549111126364198	0.000411833344773148	0.000343194453977624	0.0236117784336605	0	6.86388907955247e-05	k__Bacteria; p__Firmicutes; c__Bacilli; o__Bacillales; f__Bacillaceae; g__Geobacillus; s__unidentified
OTU_80	0.000137277781591049	0	0	0.000137277781591049	0	0	0	0	0	0	0.000480472235568673	0	0	0	6.86388907955247e-05	0	0	6.86388907955247e-05	0	0	0	0.000137277781591049	0.000205916672386574	k__Bacteria; p__Proteobacteria; c__Betaproteobacteria; o__Burkholderiales; f__Comamonadaceae; g__Delftia; s__Delftia_tsuruhatensis
OTU_81	0	6.86388907955247e-05	0	0	0	0	0	0	0	0.000411833344773148	0	0	0	0	0	0	0	0	0	0	0.000137277781591049	0	0.000137277781591049	k__Bacteria; p__Firmicutes; c__Bacilli; o__Lactobacillales; f__Streptococcaceae; g__Streptococcus; s__unidentified
OTU_82	0	6.86388907955247e-05	0	0	0	0	0	6.86388907955247e-05	0	0	0	0	0	0	0	0	0	0.000274555563182099	0.000205916672386574	0.000137277781591049	0	0	0	k__Bacteria; p__Firmicutes; c__Bacilli; o__Bacillales; f__Bacillaceae; g__Fictibacillus; s__unidentified
OTU_83	0	0.000137277781591049	0	0	0	0	0	0	0	0	0	0	0	0	0	0	0	0	0	0	0	0	0	k__Bacteria; p__Proteobacteria; c__Gammaproteobacteria; o__Pasteurellales; f__Pasteurellaceae; g__Aggregatibacter; s__unidentified
OTU_84	0	0	0	0	0	0	0	0	0	0.000205916672386574	6.86388907955247e-05	0	0	0	0	0	0	0	0	0	6.86388907955247e-05	0	0	k__Bacteria; p__Firmicutes; c__Clostridia; o__Clostridiales; f__Peptococcaceae; g__Peptococcus; s__unidentified
OTU_85	0	0	0	0	0	0	0	0	0	0	0	0	0	0	0	0	0	0	0	0	0	0.000137277781591049	0	k__Bacteria; p__Proteobacteria; c__Gammaproteobacteria; o__Enterobacteriales; f__Enterobacteriaceae; g__Escherichia-Shigella; s__Escherichia_coli
OTU_86	6.86388907955247e-05	0	0.000343194453977624	0.000137277781591049	0	0	0	0	0	0	6.86388907955247e-05	0	0	0	0	0	0	0	0	6.86388907955247e-05	0	0.000205916672386574	0	k__Bacteria; p__Proteobacteria; c__Gammaproteobacteria; o__Enterobacteriales; f__Enterobacteriaceae; g__Proteus; s__Proteus_mirabilis
OTU_87	0	0	0	0	0	0	0	0	0	0	0.0477726679936852	6.86388907955247e-05	0	0	0	0.000205916672386574	0	0	0	0	0	0.000549111126364198	0.000274555563182099	k__Bacteria; p__Firmicutes; c__Bacilli; o__Bacillales; f__Planococcaceae; g__Chungangia; s__unidentified
OTU_88	6.86388907955247e-05	0	0.000343194453977624	0	0	0	0	0	0	0	0	0	0	0	6.86388907955247e-05	0	0	0	0	0	0	0	0	k__Bacteria; p__Proteobacteria; c__Betaproteobacteria; o__Burkholderiales; f__Comamonadaceae; g__Aquabacterium; s__unidentified
OTU_89	0	0	0	0	0.00144141670670602	0	0	0	0	0	0	0	0	0	0	0	0	0	0	0	0	0	0	k__Bacteria; p__Proteobacteria; c__Betaproteobacteria; o__Burkholderiales; f__Comamonadaceae; g__Tepidimonas; s__unidentified
OTU_9	0	0	0.000205916672386574	0	0	0	0	6.86388907955247e-05	0	6.86388907955247e-05	0.000274555563182099	0	0	0	0	0	0	0	0.000205916672386574	0	0	0.000411833344773148	0.0267691674102546	k__Bacteria; p__Firmicutes; c__Bacilli; o__Bacillales; f__Bacillaceae; g__Anoxybacillus; s__unidentified
OTU_90	0	0	0	0	0	0	0	0	0	0	0	0	0	6.86388907955247e-05	0	0	0	0.000411833344773148	0	0	0	0	0	k__Bacteria; p__Proteobacteria; c__Betaproteobacteria; o__Burkholderiales; f__Oxalobacteraceae; g__Massilia; s__unidentified
OTU_91	0	0	0	0	0	0	0	0	0	0	0	0	0	6.86388907955247e-05	6.86388907955247e-05	0	0	0.000205916672386574	0	0	0	0	0	k__Bacteria; p__Proteobacteria; c__Betaproteobacteria; o__Burkholderiales; f__Oxalobacteraceae
OTU_92	0	0	0	0	0	0	0	0	0	0	0	0	0	0	0	0	0	6.86388907955247e-05	0	0	0	6.86388907955247e-05	0	k__Bacteria; p__Firmicutes; c__Bacilli; o__Lactobacillales; f__Lactobacillaceae; g__Lactobacillus; s__Lactobacillus_gasseri
OTU_93	0	0	0	0	0	0	0	0	0	0	0	0	0	0	0	0	0	0.000137277781591049	0	0	0	0	0	k__Bacteria; p__Proteobacteria; c__Betaproteobacteria; o__Burkholderiales; f__Burkholderiaceae; g__Burkholderia-Paraburkholderia; s__unidentified
OTU_94	0	0	0	0	0	0	0	0	0	0	0	0	0	0	0	0	0	0	0	0.00199052783307022	0	0	0	k__Bacteria; p__Proteobacteria; c__Gammaproteobacteria; o__Cellvibrionales; f__Cellvibrionaceae; g__Cellvibrio; s__unidentified
OTU_95	0	0	0	0	0	0	0	0	0	0	0	0	0	0	0	0	0	0	0	0	6.86388907955247e-05	0	0	k__Bacteria; p__Firmicutes; c__Negativicutes; o__Selenomonadales; f__Veillonellaceae; g__Dialister; s__unidentified
OTU_96	6.86388907955247e-05	0	0	0	0	0	0	0	6.86388907955247e-05	0	0	0	0	6.86388907955247e-05	0	0	0	0.000343194453977624	6.86388907955247e-05	0	0	0.000137277781591049	0	k__Bacteria; p__Firmicutes; c__Bacilli; o__Lactobacillales; f__Leuconostocaceae; g__Weissella; s__Weissella_confusa
OTU_97	0	6.86388907955247e-05	0	0	0	0	0	0	6.86388907955247e-05	0	0	0	0	0	0	0	0	0	0	0	0	0	0	k__Bacteria; p__Firmicutes; c__Negativicutes; o__Selenomonadales; f__Veillonellaceae; g__Veillonella; s__unidentified
OTU_98	0	0	0	0	0	0	0	0	6.86388907955247e-05	0.000137277781591049	0.000137277781591049	0	0	0	0	6.86388907955247e-05	0	0	6.86388907955247e-05	6.86388907955247e-05	0.000205916672386574	6.86388907955247e-05	6.86388907955247e-05	k__Bacteria; p__Proteobacteria; c__Betaproteobacteria; o__Burkholderiales; f__Comamonadaceae
OTU_99	0	0	0	0	0	0	0	0	0	0.000274555563182099	6.86388907955247e-05	0	0	0	0	6.86388907955247e-05	0	0	0	0	0.000205916672386574	0	0	k__Bacteria; p__Spirochaetae; c__Spirochaetes; o__Spirochaetales; f__Spirochaetaceae; g__Treponema_2; s__unidentified
